# Supplementary material for: Structural basis of QueC-family protein function in qatABCD anti-phage defense
Source: bioRxiv. 2025 Sep 3:2025.09.03.674047. Preprint. [Version 1] doi: 10.1101/2025.09.03.674047 (PMC12424860; doi:10.1101/2025.09.03.674047)
Supplement: Supplement 1 [file media-1.xlsx]

## Sheet: Sheet1
Operon type	Organism	QueC accession number	Reference database
qatABCD	Pseudomonas aeruginosa	WP_003160498.1	RefSeq
qatABCD	Escherichia coli	WP_038416547.1	RefSeq
type IV CBASS	Rhizobiales sp.	2624355116	IMG
type IV CBASS	Bacillus subtilis	2690214061	IMG
queCDEF	Bacillus subtilis	WP_003245417.1	RefSeq
